# Supplementary material for: Fault diagnosis of nonlinear analog circuits using generalized frequency response function and LSSVM
Source: PLoS One. 2024 Dec 30;19(12):e0316151. doi: 10.1371/journal.pone.0316151 (PMC11684717; doi:10.1371/journal.pone.0316151)
Supplement: S1 Data — (ZIP) [file pone.0316151.s001.zip]

Archive with 10 entries (9 files):
- data-GFRF/
- data-GFRF/GFRF_C1_dec.mat
- data-GFRF/GFRF_C1_inc.mat
- data-GFRF/GFRF_C2_dec.mat
- data-GFRF/GFRF_C2_inc.mat
- data-GFRF/GFRF_R3_dec.mat
- data-GFRF/GFRF_R3_inc.mat
- data-GFRF/GFRF_R5_dec.mat
- data-GFRF/GFRF_R5_inc.mat
- data-GFRF/GFRF_norm.mat
