# Supplementary material for: Fault diagnosis of nonlinear analog circuits using generalized frequency response function and LSSVM
Source: PLoS One. 2024 Dec 30;19(12):e0316151. doi: 10.1371/journal.pone.0316151 (PMC11684717; doi:10.1371/journal.pone.0316151)
Supplement: S4 Data — (ZIP) [file pone.0316151.s004.zip]

Archive with 5 entries (4 files):
- data-output3/C1_dec.mat
- data-output3/C1_dec2.mat
- data-output3/C1_inc.mat
- data-output3/C1_inc2.mat
- data-output3/
