# Supplementary material for: Fault diagnosis of nonlinear analog circuits using generalized frequency response function and LSSVM
Source: PLoS One. 2024 Dec 30;19(12):e0316151. doi: 10.1371/journal.pone.0316151 (PMC11684717; doi:10.1371/journal.pone.0316151)
Supplement: S1 Code — (ZIP) [file pone.0316151.s006.zip]

Archive with 29 entries (28 files):
- code/
- code/LSSVM1.m
- code/LSSVM1_2.m
- code/LSSVM2.m
- code/LSSVM3.m
- code/LSSVM4.m
- code/LSSVM5.m
- code/LSSVM6.m
- code/Tra_time1.m
- code/Tra_time2.m
- code/Tra_time3.m
- code/Tra_time4.m
- code/Tra_time5.m
- code/Tra_time6.m
- code/amplitude_GFRF.m
- code/curve_output.m
- code/diagnosis.m
- code/estimation_GFRF.m
- code/estimation_GFRF2.m
- code/identify1.m
- code/identify2.m
- code/identify3.m
- code/rate.m
- code/train1.m
- code/train2.m
- code/train3.m
- code/train4.m
- code/train5.m
- code/train6.m
