# Supplementary material for: Fault diagnosis of nonlinear analog circuits using generalized frequency response function and LSSVM
Source: PLoS One. 2024 Dec 30;19(12):e0316151. doi: 10.1371/journal.pone.0316151 (PMC11684717; doi:10.1371/journal.pone.0316151)
Supplement: S1 Code — (ZIP) [file pone.0316151.s006.zip › code/LSSVM6.m]

clear all;clc;
%%%%%%%%%%%%%%%
global rr;
rr=2*10^(-3);
%%%%%%%%%%%%%%%
load GFRF_norm
load GFRF_R3_dec
load GFRF_R3_inc
load GFRF_R5_dec
load GFRF_R5_inc
load GFRF_C1_dec
load GFRF_C1_inc
load GFRF_C2_dec
load GFRF_C2_inc
%%%%%%%%%%%%%%%%%%%%
Gnorm=abs(GFRF_norm);
GR3_dec=abs(GFRF_R3_dec);
GR3_inc=abs(GFRF_R3_inc);
GR5_dec=abs(GFRF_R5_dec);
GR5_inc=abs(GFRF_R5_inc);
GC1_dec=abs(GFRF_C1_dec);
GC1_inc=abs(GFRF_C1_inc);
GC2_dec=abs(GFRF_C2_dec);
GC2_inc=abs(GFRF_C2_inc);
%%%%%%%%%%%%%%%%%%%%%%
%%%%%%%%%%%%%%%%%%%%%%
train_numb=100;
train_data1=Gnorm(1:train_numb,:);
train_data2=GR3_dec(1:train_numb,:);
train_data3=GR3_inc(1:train_numb,:);
train_data4=GR5_dec(1:train_numb,:);
train_data5=GR5_inc(1:train_numb,:);
train_data6=GC1_dec(1:train_numb,:);
train_data7=GC1_inc(1:train_numb,:);
train_data8=GC2_dec(1:train_numb,:);
train_data9=GC2_inc(1:train_numb,:);
%%%%%%%%%%%%%%%%
%%%%%%%%%%%%%%%%
X1=[train_data1;train_data2];
X2=[train_data1;train_data3];
X3=[train_data1;train_data4];
X4=[train_data1;train_data5];
X5=[train_data1;train_data6];
X6=[train_data1;train_data7];
X7=[train_data1;train_data8];
X8=[train_data1;train_data9];
X9=[train_data2;train_data3];
X10=[train_data2;train_data4];
X11=[train_data2;train_data5];
X12=[train_data2;train_data6];
X13=[train_data2;train_data7];
X14=[train_data2;train_data8];
X15=[train_data2;train_data9];
X16=[train_data3;train_data4];
X17=[train_data3;train_data5];
X18=[train_data3;train_data6];
X19=[train_data3;train_data7];
X20=[train_data3;train_data8];
X21=[train_data3;train_data9];
X22=[train_data4;train_data5];
X23=[train_data4;train_data6];
X24=[train_data4;train_data7];
X25=[train_data4;train_data8];
X26=[train_data4;train_data9];
X27=[train_data5;train_data6];
X28=[train_data5;train_data7];
X29=[train_data5;train_data8];
X30=[train_data5;train_data9];
X31=[train_data6;train_data7];
X32=[train_data6;train_data8];
X33=[train_data6;train_data9];
X34=[train_data7;train_data8];
X35=[train_data7;train_data9];
X36=[train_data8;train_data9];
%%%%%
%%%%%
subSVM1=train6(X1)';
subSVM2=train6(X2)';
subSVM3=train6(X3)';
subSVM4=train6(X4)';
subSVM5=train6(X5)';
subSVM6=train6(X6)';
subSVM7=train6(X7)';
subSVM8=train6(X8)';
subSVM9=train6(X9)';
subSVM10=train6(X10)';
subSVM11=train6(X11)';
subSVM12=train6(X12)';
subSVM13=train6(X13)';
subSVM14=train6(X14)';
subSVM15=train6(X15)';
subSVM16=train6(X16)';
subSVM17=train6(X17)';
subSVM18=train6(X18)';
subSVM19=train6(X19)';
subSVM20=train6(X20)';
subSVM21=train6(X21)';
subSVM22=train6(X22)';
subSVM23=train6(X23)';
subSVM24=train6(X24)';
subSVM25=train6(X25)';
subSVM26=train6(X26)';
subSVM27=train6(X27)';
subSVM28=train6(X28)';
subSVM29=train6(X29)';
subSVM30=train6(X30)';
subSVM31=train6(X31)';
subSVM32=train6(X32)';
subSVM33=train6(X33)';
subSVM34=train6(X34)';
subSVM35=train6(X35)';
subSVM36=train6(X36)';
% %%%%%%%%%%%%%%%%
% %%%%%%%%%%%%%%%%
% %%%%%%%%%%%%%%%%%%%%%%%%%%%%%%%%%%%%
% %%%%%%%%%%%%%%%%%%%%%%%%%%%%%%%%%%%%
vdata1=Gnorm(101:200,:);
vdata2=GR3_dec(101:200,:);
vdata3=GR3_inc(101:200,:);
vdata4=GR5_dec(101:200,:);
vdata5=GR5_inc(101:200,:);
vdata6=GC1_dec(101:200,:);
vdata7=GC1_inc(101:200,:);
vdata8=GC2_dec(101:200,:);
vdata9=GC2_inc(101:200,:);
% %%%%%%%%%%%%%%%%%%%%%%%%%%%%%
% %%%%%%%%%%%%%%%%%%%
resu1=[identify3(vdata1,X1,subSVM1),identify3(vdata1,X2,subSVM2),identify3(vdata1,X3,subSVM3),identify3(vdata1,X4,subSVM4),identify3(vdata1,X5,subSVM5),...
       identify3(vdata1,X6,subSVM6),identify3(vdata1,X7,subSVM7),identify3(vdata1,X8,subSVM8),identify3(vdata1,X9,subSVM9),identify3(vdata1,X10,subSVM10),...
       identify3(vdata1,X11,subSVM11),identify3(vdata1,X12,subSVM12),identify3(vdata1,X13,subSVM13),identify3(vdata1,X14,subSVM14),identify3(vdata1,X15,subSVM15),...
       identify3(vdata1,X16,subSVM16),identify3(vdata1,X17,subSVM17),identify3(vdata1,X18,subSVM18),identify3(vdata1,X19,subSVM19),identify3(vdata1,X20,subSVM20),...
       identify3(vdata1,X21,subSVM21),identify3(vdata1,X22,subSVM22),identify3(vdata1,X23,subSVM23),identify3(vdata1,X24,subSVM24),identify3(vdata1,X25,subSVM25),...
       identify3(vdata1,X26,subSVM26),identify3(vdata1,X27,subSVM27),identify3(vdata1,X28,subSVM28),identify3(vdata1,X29,subSVM29),identify3(vdata1,X30,subSVM30),...
       identify3(vdata1,X31,subSVM31),identify3(vdata1,X32,subSVM32),identify3(vdata1,X33,subSVM33),identify3(vdata1,X34,subSVM34),identify3(vdata1,X35,subSVM35),...
       identify3(vdata1,X36,subSVM36)];
resu2=[identify3(vdata2,X1,subSVM1),identify3(vdata2,X2,subSVM2),identify3(vdata2,X3,subSVM3),identify3(vdata2,X4,subSVM4),identify3(vdata2,X5,subSVM5),...
       identify3(vdata2,X6,subSVM6),identify3(vdata2,X7,subSVM7),identify3(vdata2,X8,subSVM8),identify3(vdata2,X9,subSVM9),identify3(vdata2,X10,subSVM10),...
       identify3(vdata2,X11,subSVM11),identify3(vdata2,X12,subSVM12),identify3(vdata2,X13,subSVM13),identify3(vdata2,X14,subSVM14),identify3(vdata2,X15,subSVM15),...
       identify3(vdata2,X16,subSVM16),identify3(vdata2,X17,subSVM17),identify3(vdata2,X18,subSVM18),identify3(vdata2,X19,subSVM19),identify3(vdata2,X20,subSVM20),...
       identify3(vdata2,X21,subSVM21),identify3(vdata2,X22,subSVM22),identify3(vdata2,X23,subSVM23),identify3(vdata2,X24,subSVM24),identify3(vdata2,X25,subSVM25),...
       identify3(vdata2,X26,subSVM26),identify3(vdata2,X27,subSVM27),identify3(vdata2,X28,subSVM28),identify3(vdata2,X29,subSVM29),identify3(vdata2,X30,subSVM30),...
       identify3(vdata2,X31,subSVM31),identify3(vdata2,X32,subSVM32),identify3(vdata2,X33,subSVM33),identify3(vdata2,X34,subSVM34),identify3(vdata2,X35,subSVM35),...
       identify3(vdata2,X36,subSVM36)];
resu3=[identify3(vdata3,X1,subSVM1),identify3(vdata3,X2,subSVM2),identify3(vdata3,X3,subSVM3),identify3(vdata3,X4,subSVM4),identify3(vdata3,X5,subSVM5),...
       identify3(vdata3,X6,subSVM6),identify3(vdata3,X7,subSVM7),identify3(vdata3,X8,subSVM8),identify3(vdata3,X9,subSVM9),identify3(vdata3,X10,subSVM10),...
       identify3(vdata3,X11,subSVM11),identify3(vdata3,X12,subSVM12),identify3(vdata3,X13,subSVM13),identify3(vdata3,X14,subSVM14),identify3(vdata3,X15,subSVM15),...
       identify3(vdata3,X16,subSVM16),identify3(vdata3,X17,subSVM17),identify3(vdata3,X18,subSVM18),identify3(vdata3,X19,subSVM19),identify3(vdata3,X20,subSVM20),...
       identify3(vdata3,X21,subSVM21),identify3(vdata3,X22,subSVM22),identify3(vdata3,X23,subSVM23),identify3(vdata3,X24,subSVM24),identify3(vdata3,X25,subSVM25),...
       identify3(vdata3,X26,subSVM26),identify3(vdata3,X27,subSVM27),identify3(vdata3,X28,subSVM28),identify3(vdata3,X29,subSVM29),identify3(vdata3,X30,subSVM30),...
       identify3(vdata3,X31,subSVM31),identify3(vdata3,X32,subSVM32),identify3(vdata3,X33,subSVM33),identify3(vdata3,X34,subSVM34),identify3(vdata3,X35,subSVM35),...
       identify3(vdata3,X36,subSVM36)];
resu4=[identify3(vdata4,X1,subSVM1),identify3(vdata4,X2,subSVM2),identify3(vdata4,X3,subSVM3),identify3(vdata4,X4,subSVM4),identify3(vdata4,X5,subSVM5),...
       identify3(vdata4,X6,subSVM6),identify3(vdata4,X7,subSVM7),identify3(vdata4,X8,subSVM8),identify3(vdata4,X9,subSVM9),identify3(vdata4,X10,subSVM10),...
       identify3(vdata4,X11,subSVM11),identify3(vdata4,X12,subSVM12),identify3(vdata4,X13,subSVM13),identify3(vdata4,X14,subSVM14),identify3(vdata4,X15,subSVM15),...
       identify3(vdata4,X16,subSVM16),identify3(vdata4,X17,subSVM17),identify3(vdata4,X18,subSVM18),identify3(vdata4,X19,subSVM19),identify3(vdata4,X20,subSVM20),...
       identify3(vdata4,X21,subSVM21),identify3(vdata4,X22,subSVM22),identify3(vdata4,X23,subSVM23),identify3(vdata4,X24,subSVM24),identify3(vdata4,X25,subSVM25),...
       identify3(vdata4,X26,subSVM26),identify3(vdata4,X27,subSVM27),identify3(vdata4,X28,subSVM28),identify3(vdata4,X29,subSVM29),identify3(vdata4,X30,subSVM30),...
       identify3(vdata4,X31,subSVM31),identify3(vdata4,X32,subSVM32),identify3(vdata4,X33,subSVM33),identify3(vdata4,X34,subSVM34),identify3(vdata4,X35,subSVM35),...
       identify3(vdata4,X36,subSVM36)];
resu5=[identify3(vdata5,X1,subSVM1),identify3(vdata5,X2,subSVM2),identify3(vdata5,X3,subSVM3),identify3(vdata5,X4,subSVM4),identify3(vdata5,X5,subSVM5),...
       identify3(vdata5,X6,subSVM6),identify3(vdata5,X7,subSVM7),identify3(vdata5,X8,subSVM8),identify3(vdata5,X9,subSVM9),identify3(vdata5,X10,subSVM10),...
       identify3(vdata5,X11,subSVM11),identify3(vdata5,X12,subSVM12),identify3(vdata5,X13,subSVM13),identify3(vdata5,X14,subSVM14),identify3(vdata5,X15,subSVM15),...
       identify3(vdata5,X16,subSVM16),identify3(vdata5,X17,subSVM17),identify3(vdata5,X18,subSVM18),identify3(vdata5,X19,subSVM19),identify3(vdata5,X20,subSVM20),...
       identify3(vdata5,X21,subSVM21),identify3(vdata5,X22,subSVM22),identify3(vdata5,X23,subSVM23),identify3(vdata5,X24,subSVM24),identify3(vdata5,X25,subSVM25),...
       identify3(vdata5,X26,subSVM26),identify3(vdata5,X27,subSVM27),identify3(vdata5,X28,subSVM28),identify3(vdata5,X29,subSVM29),identify3(vdata5,X30,subSVM30),...
       identify3(vdata5,X31,subSVM31),identify3(vdata5,X32,subSVM32),identify3(vdata5,X33,subSVM33),identify3(vdata5,X34,subSVM34),identify3(vdata5,X35,subSVM35),...
       identify3(vdata5,X36,subSVM36)];   
resu6=[identify3(vdata6,X1,subSVM1),identify3(vdata6,X2,subSVM2),identify3(vdata6,X3,subSVM3),identify3(vdata6,X4,subSVM4),identify3(vdata6,X5,subSVM5),...
       identify3(vdata6,X6,subSVM6),identify3(vdata6,X7,subSVM7),identify3(vdata6,X8,subSVM8),identify3(vdata6,X9,subSVM9),identify3(vdata6,X10,subSVM10),...
       identify3(vdata6,X11,subSVM11),identify3(vdata6,X12,subSVM12),identify3(vdata6,X13,subSVM13),identify3(vdata6,X14,subSVM14),identify3(vdata6,X15,subSVM15),...
       identify3(vdata6,X16,subSVM16),identify3(vdata6,X17,subSVM17),identify3(vdata6,X18,subSVM18),identify3(vdata6,X19,subSVM19),identify3(vdata6,X20,subSVM20),...
       identify3(vdata6,X21,subSVM21),identify3(vdata6,X22,subSVM22),identify3(vdata6,X23,subSVM23),identify3(vdata6,X24,subSVM24),identify3(vdata6,X25,subSVM25),...
       identify3(vdata6,X26,subSVM26),identify3(vdata6,X27,subSVM27),identify3(vdata6,X28,subSVM28),identify3(vdata6,X29,subSVM29),identify3(vdata6,X30,subSVM30),...
       identify3(vdata6,X31,subSVM31),identify3(vdata6,X32,subSVM32),identify3(vdata6,X33,subSVM33),identify3(vdata6,X34,subSVM34),identify3(vdata6,X35,subSVM35),...
       identify3(vdata6,X36,subSVM36)];   
resu7=[identify3(vdata7,X1,subSVM1),identify3(vdata7,X2,subSVM2),identify3(vdata7,X3,subSVM3),identify3(vdata7,X4,subSVM4),identify3(vdata7,X5,subSVM5),...
       identify3(vdata7,X6,subSVM6),identify3(vdata7,X7,subSVM7),identify3(vdata7,X8,subSVM8),identify3(vdata7,X9,subSVM9),identify3(vdata7,X10,subSVM10),...
       identify3(vdata7,X11,subSVM11),identify3(vdata7,X12,subSVM12),identify3(vdata7,X13,subSVM13),identify3(vdata7,X14,subSVM14),identify3(vdata7,X15,subSVM15),...
       identify3(vdata7,X16,subSVM16),identify3(vdata7,X17,subSVM17),identify3(vdata7,X18,subSVM18),identify3(vdata7,X19,subSVM19),identify3(vdata7,X20,subSVM20),...
       identify3(vdata7,X21,subSVM21),identify3(vdata7,X22,subSVM22),identify3(vdata7,X23,subSVM23),identify3(vdata7,X24,subSVM24),identify3(vdata7,X25,subSVM25),...
       identify3(vdata7,X26,subSVM26),identify3(vdata7,X27,subSVM27),identify3(vdata7,X28,subSVM28),identify3(vdata7,X29,subSVM29),identify3(vdata7,X30,subSVM30),...
       identify3(vdata7,X31,subSVM31),identify3(vdata7,X32,subSVM32),identify3(vdata7,X33,subSVM33),identify3(vdata7,X34,subSVM34),identify3(vdata7,X35,subSVM35),...
       identify3(vdata7,X36,subSVM36)];   
resu8=[identify3(vdata8,X1,subSVM1),identify3(vdata8,X2,subSVM2),identify3(vdata8,X3,subSVM3),identify3(vdata8,X4,subSVM4),identify3(vdata8,X5,subSVM5),...
       identify3(vdata8,X6,subSVM6),identify3(vdata8,X7,subSVM7),identify3(vdata8,X8,subSVM8),identify3(vdata8,X9,subSVM9),identify3(vdata8,X10,subSVM10),...
       identify3(vdata8,X11,subSVM11),identify3(vdata8,X12,subSVM12),identify3(vdata8,X13,subSVM13),identify3(vdata8,X14,subSVM14),identify3(vdata8,X15,subSVM15),...
       identify3(vdata8,X16,subSVM16),identify3(vdata8,X17,subSVM17),identify3(vdata8,X18,subSVM18),identify3(vdata8,X19,subSVM19),identify3(vdata8,X20,subSVM20),...
       identify3(vdata8,X21,subSVM21),identify3(vdata8,X22,subSVM22),identify3(vdata8,X23,subSVM23),identify3(vdata8,X24,subSVM24),identify3(vdata8,X25,subSVM25),...
       identify3(vdata8,X26,subSVM26),identify3(vdata8,X27,subSVM27),identify3(vdata8,X28,subSVM28),identify3(vdata8,X29,subSVM29),identify3(vdata8,X30,subSVM30),...
       identify3(vdata8,X31,subSVM31),identify3(vdata8,X32,subSVM32),identify3(vdata8,X33,subSVM33),identify3(vdata8,X34,subSVM34),identify3(vdata8,X35,subSVM35),...
       identify3(vdata8,X36,subSVM36)];   
resu9=[identify3(vdata9,X1,subSVM1),identify3(vdata9,X2,subSVM2),identify3(vdata9,X3,subSVM3),identify3(vdata9,X4,subSVM4),identify3(vdata9,X5,subSVM5),...
       identify3(vdata9,X6,subSVM6),identify3(vdata9,X7,subSVM7),identify3(vdata9,X8,subSVM8),identify3(vdata9,X9,subSVM9),identify3(vdata9,X10,subSVM10),...
       identify3(vdata9,X11,subSVM11),identify3(vdata9,X12,subSVM12),identify3(vdata9,X13,subSVM13),identify3(vdata9,X14,subSVM14),identify3(vdata9,X15,subSVM15),...
       identify3(vdata9,X16,subSVM16),identify3(vdata9,X17,subSVM17),identify3(vdata9,X18,subSVM18),identify3(vdata9,X19,subSVM19),identify3(vdata9,X20,subSVM20),...
       identify3(vdata9,X21,subSVM21),identify3(vdata9,X22,subSVM22),identify3(vdata9,X23,subSVM23),identify3(vdata9,X24,subSVM24),identify3(vdata9,X25,subSVM25),...
       identify3(vdata9,X26,subSVM26),identify3(vdata9,X27,subSVM27),identify3(vdata9,X28,subSVM28),identify3(vdata9,X29,subSVM29),identify3(vdata9,X30,subSVM30),...
       identify3(vdata9,X31,subSVM31),identify3(vdata9,X32,subSVM32),identify3(vdata9,X33,subSVM33),identify3(vdata9,X34,subSVM34),identify3(vdata9,X35,subSVM35),...
       identify3(vdata9,X36,subSVM36)];    
%%%%%%%%%%%%%%%%%%%
%%%%%%%%%%%%%%%%%%%
for i1=1:100
    sR1(i1,:)=diagnosis(resu1(i1,:));
    sR2(i1,:)=diagnosis(resu2(i1,:));
    sR3(i1,:)=diagnosis(resu3(i1,:));
    sR4(i1,:)=diagnosis(resu4(i1,:));
    sR5(i1,:)=diagnosis(resu5(i1,:));
    sR6(i1,:)=diagnosis(resu6(i1,:));
    sR7(i1,:)=diagnosis(resu7(i1,:));
    sR8(i1,:)=diagnosis(resu8(i1,:));
    sR9(i1,:)=diagnosis(resu9(i1,:));
end
srate1=[rate(sR1,1),rate(sR2,2),rate(sR3,3),rate(sR4,4),rate(sR5,5),rate(sR6,6),rate(sR7,7),rate(sR8,8),rate(sR9,9)]
tsrate1=(srate1(1)+srate1(2)+srate1(3)+srate1(4)+srate1(5)+srate1(6)+srate1(7)+srate1(8)+srate1(9))/9
