# Supplementary material for: Fault diagnosis of nonlinear analog circuits using generalized frequency response function and LSSVM
Source: PLoS One. 2024 Dec 30;19(12):e0316151. doi: 10.1371/journal.pone.0316151 (PMC11684717; doi:10.1371/journal.pone.0316151)
Supplement: S1 Code — (ZIP) [file pone.0316151.s006.zip › code/Tra_time4.m]

clear all;clc;
%%%%%%%%%%%%%%%
global q1; 
global rr;
q1=3;
rr=2*10^(-3);
%%%%%%%%%%%%%%%
load GFRF_norm
load GFRF_R3_dec
load GFRF_R3_inc
load GFRF_R5_dec
load GFRF_R5_inc
load GFRF_C1_dec
load GFRF_C1_inc
load GFRF_C2_dec
load GFRF_C2_inc
%%%%%%%%%%%%%%%%%%%%
Gnorm=abs(GFRF_norm);
GR3_dec=abs(GFRF_R3_dec);
GR3_inc=abs(GFRF_R3_inc);
GR5_dec=abs(GFRF_R5_dec);
GR5_inc=abs(GFRF_R5_inc);
GC1_dec=abs(GFRF_C1_dec);
GC1_inc=abs(GFRF_C1_inc);
GC2_dec=abs(GFRF_C2_dec);
GC2_inc=abs(GFRF_C2_inc);
%%%%%%%%%%%%%%%%%%%%%%
%%%%%%%%%%%%%%%%%%%%%%
train_numb=100;
train_data1=Gnorm(1:train_numb,:);
train_data2=GR3_dec(1:train_numb,:);
train_data3=GR3_inc(1:train_numb,:);
train_data4=GR5_dec(1:train_numb,:);
train_data5=GR5_inc(1:train_numb,:);
train_data6=GC1_dec(1:train_numb,:);
train_data7=GC1_inc(1:train_numb,:);
train_data8=GC2_dec(1:train_numb,:);
train_data9=GC2_inc(1:train_numb,:);
%%%%%%%%%%%%%%%%
%%%%%%%%%%%%%%%%
X1=[train_data1;train_data2];
X2=[train_data1;train_data3];
X3=[train_data1;train_data4];
X4=[train_data1;train_data5];
X5=[train_data1;train_data6];
X6=[train_data1;train_data7];
X7=[train_data1;train_data8];
X8=[train_data1;train_data9];
X9=[train_data2;train_data3];
X10=[train_data2;train_data4];
X11=[train_data2;train_data5];
X12=[train_data2;train_data6];
X13=[train_data2;train_data7];
X14=[train_data2;train_data8];
X15=[train_data2;train_data9];
X16=[train_data3;train_data4];
X17=[train_data3;train_data5];
X18=[train_data3;train_data6];
X19=[train_data3;train_data7];
X20=[train_data3;train_data8];
X21=[train_data3;train_data9];
X22=[train_data4;train_data5];
X23=[train_data4;train_data6];
X24=[train_data4;train_data7];
X25=[train_data4;train_data8];
X26=[train_data4;train_data9];
X27=[train_data5;train_data6];
X28=[train_data5;train_data7];
X29=[train_data5;train_data8];
X30=[train_data5;train_data9];
X31=[train_data6;train_data7];
X32=[train_data6;train_data8];
X33=[train_data6;train_data9];
X34=[train_data7;train_data8];
X35=[train_data7;train_data9];
X36=[train_data8;train_data9];
%%%%%
%%%%%
tic
for i=1:100
subSVM1=train4(X1)';
subSVM2=train4(X2)';
subSVM3=train4(X3)';
subSVM4=train4(X4)';
subSVM5=train4(X5)';
subSVM6=train4(X6)';
subSVM7=train4(X7)';
subSVM8=train4(X8)';
subSVM9=train4(X9)';
subSVM10=train4(X10)';
subSVM11=train4(X11)';
subSVM12=train4(X12)';
subSVM13=train4(X13)';
subSVM14=train4(X14)';
subSVM15=train4(X15)';
subSVM16=train4(X16)';
subSVM17=train4(X17)';
subSVM18=train4(X18)';
subSVM19=train4(X19)';
subSVM20=train4(X20)';
subSVM21=train4(X21)';
subSVM22=train4(X22)';
subSVM23=train4(X23)';
subSVM24=train4(X24)';
subSVM25=train4(X25)';
subSVM26=train4(X26)';
subSVM27=train4(X27)';
subSVM28=train4(X28)';
subSVM29=train4(X29)';
subSVM30=train4(X30)';
subSVM31=train4(X31)';
subSVM32=train4(X32)';
subSVM33=train4(X33)';
subSVM34=train4(X34)';
subSVM35=train4(X35)';
subSVM36=train4(X36)';
end
traintime=toc
