# Supplementary material for: Fault diagnosis of nonlinear analog circuits using generalized frequency response function and LSSVM
Source: PLoS One. 2024 Dec 30;19(12):e0316151. doi: 10.1371/journal.pone.0316151 (PMC11684717; doi:10.1371/journal.pone.0316151)
Supplement: S1 Code — (ZIP) [file pone.0316151.s006.zip › code/amplitude_GFRF.m]

clear all;clc;
%%%%%%%%%%%%%%%
%%%%%%%%%%%%%%%
load GFRF_norm
load GFRF_R3_dec
load GFRF_R3_inc
load GFRF_R5_dec
load GFRF_R5_inc
load GFRF_C1_dec
load GFRF_C1_inc
load GFRF_C2_dec
load GFRF_C2_inc
%%%%%%%%%%%%%%%%%%%%
Gnorm=abs(GFRF_norm);
GR3_dec=abs(GFRF_R3_dec);
GR3_inc=abs(GFRF_R3_inc);
GR5_dec=abs(GFRF_R5_dec);
GR5_inc=abs(GFRF_R5_inc);
GC1_dec=abs(GFRF_C1_dec);
GC1_inc=abs(GFRF_C1_inc);
GC2_dec=abs(GFRF_C2_dec);
GC2_inc=abs(GFRF_C2_inc);
%%%%%%%%%%%%%%%%%%%%%%
figure(1)
scatter3(Gnorm(:,2),Gnorm(:,3),Gnorm(:,1),'*r')
hold on
scatter3(GR3_dec(:,2),GR3_dec(:,3),GR3_dec(:,1),'or')
hold on
scatter3(GR3_inc(:,2),GR3_inc(:,3),GR3_inc(:,1),'*b')
hold on
scatter3(GR5_dec(:,2),GR5_dec(:,3),GR5_dec(:,1),'og')
hold on
scatter3(GR5_inc(:,2),GR5_inc(:,3),GR5_inc(:,1),'*k')
hold on
scatter3(GC1_dec(:,2),GC1_dec(:,3),GC1_dec(:,1),'ok')
hold on
scatter3(GC1_inc(:,2),GC1_inc(:,3),GC1_inc(:,1),'*y')
hold on
scatter3(GC2_dec(:,2),GC2_dec(:,3),GC2_dec(:,1),'oy')
hold on
scatter3(GC2_inc(:,2),GC2_inc(:,3),GC2_inc(:,1),'*m')
%%%%%%%%%%%%%%%%%%%%%%%%%
%%%%%%%%%%%%%%%%%%%%%%%%%
figure(2)
scatter(Gnorm(:,4),Gnorm(:,5),'*r')
hold on
scatter(GR3_dec(:,4),GR3_dec(:,5),'or')
hold on
scatter(GR3_inc(:,4),GR3_inc(:,5),'*b')
hold on
scatter(GR5_dec(:,4),GR5_dec(:,5),'og')
hold on
scatter(GR5_inc(:,4),GR5_inc(:,5),'*k')
hold on
scatter(GC1_dec(:,4),GC1_dec(:,5),'ok')
hold on
scatter(GC1_inc(:,4),GC1_inc(:,5),'*y')
hold on
scatter(GC2_dec(:,4),GC2_dec(:,5),'oy')
hold on
scatter(GC2_inc(:,4),GC2_inc(:,5),'*m')
hold on
%%%%%%%%%%%%%%%%%%%%%%%%%%
