# Supplementary material for: Fault diagnosis of nonlinear analog circuits using generalized frequency response function and LSSVM
Source: PLoS One. 2024 Dec 30;19(12):e0316151. doi: 10.1371/journal.pone.0316151 (PMC11684717; doi:10.1371/journal.pone.0316151)
Supplement: S1 Code — (ZIP) [file pone.0316151.s006.zip › code/curve_output.m]

clear all;clc;
%%%%%%%%%%%%%%%
load norm
A=1;
T=1*10^(-7);
t=T:T:1*10^(-4);
omiga=2*pi*5*10^(4);
u=A*cos(omiga*t);
N=1000;
%%%%%%%%%%%%%%%%%%%%%
tt=t*10^(3);
figure(1)
plot(tt,u)
y_norm=norm(1,2:1001);
y_norm2=awgn(y_norm,40);
figure(2)
plot(tt,y_norm)
figure(3)
plot(tt,y_norm2)
