# Supplementary material for: Fault diagnosis of nonlinear analog circuits using generalized frequency response function and LSSVM
Source: PLoS One. 2024 Dec 30;19(12):e0316151. doi: 10.1371/journal.pone.0316151 (PMC11684717; doi:10.1371/journal.pone.0316151)
Supplement: S1 Code — (ZIP) [file pone.0316151.s006.zip › code/diagnosis.m]

function  y=diagnosis(a)
v1=0;
v2=0;
v3=0;
v4=0;
v5=0;
v6=0;
v7=0;
v8=0;
v9=0;
for i1=1:36
        if i1==1 
            if sign(a(i1))==1
                v1=v1+1;
            else
                v2=v2+1;
            end
        elseif i1==2
            if sign(a(i1))==1
                v1=v1+1;
            else
                v3=v3+1;
            end
        elseif i1==3
            if sign(a(i1))==1
                v1=v1+1;
            else
                v4=v4+1;
            end
        elseif i1==4
            if sign(a(i1))==1
                v1=v1+1;
            else
                v5=v5+1;
            end
        elseif i1==5
            if sign(a(i1))==1
                v1=v1+1;
            else
                v6=v6+1;
            end
        elseif i1==6
            if sign(a(i1))==1
                v1=v1+1;
            else
                v7=v5+7;
            end
        elseif i1==7
            if sign(a(i1))==1
                v1=v1+1;
            else
                v8=v8+1;
            end
        elseif i1==8
            if sign(a(i1))==1
                v1=v1+1;
            else
                v9=v9+1;
            end
        elseif i1==9
            if sign(a(i1))==1
                v2=v2+1;
            else
                v3=v3+1;
            end
        elseif i1==10
            if sign(a(i1))==1
                v2=v2+1;
            else
                v4=v4+1;
            end
       elseif i1==11
            if sign(a(i1))==1
                v2=v2+1;
            else
                v5=v5+1;
            end
        elseif i1==12
            if sign(a(i1))==1
                v2=v2+1;
            else
                v6=v6+1;
            end
        elseif i1==13
            if sign(a(i1))==1
                v2=v2+1;
            else
                v7=v7+1;
            end
        elseif i1==14
            if sign(a(i1))==1
                v2=v2+1;
            else
                v8=v8+1;
            end
        elseif i1==15
            if sign(a(i1))==1
                v2=v2+1;
            else
                v9=v9+1;
            end
        elseif i1==16
            if sign(a(i1))==1
                v3=v3+1;
            else
                v4=v4+1;
            end
        elseif i1==17
            if sign(a(i1))==1
                v3=v3+1;
            else
                v5=v5+1;
            end
        elseif i1==18
            if sign(a(i1))==1
                v3=v3+1;
            else
                v6=v6+1;
            end
        elseif i1==19
            if sign(a(i1))==1
                v3=v3+1;
            else
                v7=v7+1;
            end            
        elseif i1==20
            if sign(a(i1))==1
                v3=v3+1;
            else
                v8=v8+1;
            end
        elseif i1==21
            if sign(a(i1))==1
                v3=v3+1;
            else
                v9=v9+1;
            end       
        elseif i1==22
            if sign(a(i1))==1
                v4=v4+1;
            else
                v5=v5+1;
            end
        elseif i1==23
            if sign(a(i1))==1
                v4=v4+1;
            else
                v6=v6+1;
            end            
        elseif i1==24
            if sign(a(i1))==1
                v4=v4+1;
            else
                v7=v7+1;
            end
        elseif i1==25
            if sign(a(i1))==1
                v4=v4+1;
            else
                v8=v8+1;
            end       
        elseif i1==26
            if sign(a(i1))==1
                v4=v4+1;
            else
                v9=v9+1;
            end
        elseif i1==27
            if sign(a(i1))==1
                v5=v5+1;
            else
                v6=v6+1;
            end             
        elseif i1==28
            if sign(a(i1))==1
                v5=v5+1;
            else
                v7=v7+1;
            end            
        elseif i1==29
            if sign(a(i1))==1
                v5=v5+1;
            else
                v8=v8+1;
            end            
        elseif i1==30
            if sign(a(i1))==1
                v5=v5+1;
            else
                v9=v9+1;
            end            
        elseif i1==31
            if sign(a(i1))==1
                v6=v6+1;
            else
                v7=v7+1;
            end            
        elseif i1==32
            if sign(a(i1))==1
                v6=v6+1;
            else
                v8=v8+1;
            end            
        elseif i1==33
            if sign(a(i1))==1
                v6=v6+1;
            else
                v9=v9+1;
            end            
        elseif i1==34
            if sign(a(i1))==1
                v7=v7+1;
            else
                v8=v8+1;
            end             
        elseif i1==35
            if sign(a(i1))==1
                v7=v7+1;
            else
                v9=v9+1;
            end            
        elseif i1==36
            if sign(a(i1))==1
                v8=v8+1;
            else
                v9=v9+1;
            end            
        end
end
z=max([v1,v2,v3,v4,v5,v6,v7,v8,v9]);
if v1==z
    y=1;
elseif v2==z
    y=2;
elseif v3==z
    y=3;
elseif v4==z
    y=4;
elseif v5==z
    y=5;
elseif v6==z
    y=6;
elseif v7==z
    y=7;
elseif v8==z
    y=8;
elseif v9==z
    y=9;
end
