# Supplementary material for: Fault diagnosis of nonlinear analog circuits using generalized frequency response function and LSSVM
Source: PLoS One. 2024 Dec 30;19(12):e0316151. doi: 10.1371/journal.pone.0316151 (PMC11684717; doi:10.1371/journal.pone.0316151)
Supplement: S1 Code — (ZIP) [file pone.0316151.s006.zip › code/estimation_GFRF2.m]

clear all;clc;
%%%%%%%%%%%%%%
%%%%%%%%%%%%%%
load norm 
load R3_dec
load R3_inc
load R5_dec
load R5_inc
load C1_dec
load C1_inc
load C2_dec
load C2_inc
load norm2 
load R3_dec2
load R3_inc2
load R5_dec2
load R5_inc2
load C1_dec2
load C1_inc2
load C2_dec2
load C2_inc2
%%%%%%%%%%%%%%%%%%%%
y_norm1=norm(:,2:1001);
y_R3_dec1=R3_dec(:,2:1001);
y_R3_inc1=R3_inc(:,2:1001);
y_R5_dec1=R5_dec(:,2:1001);
y_R5_inc1=R5_inc(:,2:1001);
y_C1_dec1=C1_dec(:,2:1001);
y_C1_inc1=C1_inc(:,2:1001);
y_C2_dec1=C2_dec(:,2:1001);
y_C2_inc1=C2_inc(:,2:1001);
y_norm2=norm2(:,2:1001);
y_R3_dec2=R3_dec2(:,2:1001);
y_R3_inc2=R3_inc2(:,2:1001);
y_R5_dec2=R5_dec2(:,2:1001);
y_R5_inc2=R5_inc2(:,2:1001);
y_C1_dec2=C1_dec2(:,2:1001);
y_C1_inc2=C1_inc2(:,2:1001);
y_C2_dec2=C2_dec2(:,2:1001);
y_C2_inc2=C2_inc2(:,2:1001);
%%%%%%%%%%%%%%%%%%%%%%%%%%%%%%%
T=1*10^(-7);
t=0:T:1*10^(-4)-T;
omiga=2*pi*5*10^(4);
A1=1;
A2=1.5;
GFRF=zeros(200,5);
for i1=1:200
y1=y_norm1;%%%
y2=awgn(y1,38);%%%
y3=y_norm2;%%%
y4=awgn(y3,38);%%%
%%%%%%%%%
%%%%%%
N1=1000;
N2=1000;
N3=N1-N2;
X1=zeros(N2,7);
for i2=1:N2
    X1(i2,:)=[A1*cos(omiga*(N1-N2+i2)*T),-A1*sin(omiga*(N1-N2+i2)*T),2*(A1/2)^2*cos(2*omiga*(N1-N2+i2)*T),...
              -2*(A1/2)^2*sin(2*omiga*(N1-N2+i2)*T),2*(A1/2)^2,2*(A1/2)^3*cos(3*omiga*(N1-N2+i2)*T),-2*(A1/2)^3*sin(3*omiga*(N1-N2+i2)*T)];
end
sita1=inv((X1'*X1))*X1'*y2(N3+1:N1)';
R_1=sita1(1);
I_1=sita1(2);
eH2_1=sita1(3)+sita1(4)*1i;
eH2_2=sita1(5);
eH3_1=sita1(6)+sita1(7)*1i;
X2=zeros(N2,7);
for i3=1:N2
    X2(i3,:)=[A2*cos(omiga*(N1-N2+i3)*T),-A2*sin(omiga*(N1-N2+i3)*T),2*(A2/2)^2*cos(2*omiga*(N1-N2+i3)*T),...
              -2*(A2/2)^2*sin(2*omiga*(N1-N2+i3)*T),2*(A2/2)^2,2*(A2/2)^3*cos(3*omiga*(N1-N2+i3)*T),-2*(A2/2)^3*sin(3*omiga*(N1-N2+i3)*T)];
end
sita2=inv((X2'*X2))*X2'*y4(N3+1:N1)';
sita2=inv((X2'*X2))*X2'*y4(N3+1:N1)';
R_2=sita2(1);
I_2=sita2(2);
RR1=(6*(A2/2)^3*R_1-6*(A1/2)^3*R_2)/(A1*6*(A2/2)^3-A2*6*(A1/2)^3);
II1=(6*(A2/2)^3*I_1-6*(A1/2)^3*I_2)/(A1*6*(A2/2)^3-A2*6*(A1/2)^3);
RR31=(A2*R_1-A1*R_2)/(A2*6*(A1/2)^3-A1*6*(A2/2)^3);
II31=(A2*I_1-A1*I_2)/(A2*6*(A1/2)^3-A1*6*(A2/2)^3);
eH1_1=RR1+II1*1i;
eH1_2=conj(eH1_1);
eH3_2=RR31+II31*1i;
%%%%%%%%%%%
GFRF(i1,:)=[eH1_1,eH2_1,eH2_2,eH3_1,eH3_2];
end
GFRF_norm2=GFRF;
save GFRF_norm2 GFRF_norm2
