# Supplementary material for: Fault diagnosis of nonlinear analog circuits using generalized frequency response function and LSSVM
Source: PLoS One. 2024 Dec 30;19(12):e0316151. doi: 10.1371/journal.pone.0316151 (PMC11684717; doi:10.1371/journal.pone.0316151)
Supplement: S1 Code — (ZIP) [file pone.0316151.s006.zip › code/identify3.m]

function y=identify3(a,b,c)
YY1=zeros(1,size(a,1));
oY=[ones(100,1);-ones(100,1)];
for m1=1:size(a,1)
    for m2=1:size(b,1)
        YY1(m1)=c(m2+1)*oY(m2,:)*((a(m1,:)*b(m2,:)'))+YY1(m1);
    end
    YY1(m1)=YY1(m1)+c(1);
end
y=YY1';
