# Supplementary material for: Fault diagnosis of nonlinear analog circuits using generalized frequency response function and LSSVM
Source: PLoS One. 2024 Dec 30;19(12):e0316151. doi: 10.1371/journal.pone.0316151 (PMC11684717; doi:10.1371/journal.pone.0316151)
Supplement: S1 Code — (ZIP) [file pone.0316151.s006.zip › code/rate.m]

function y=rate(a,b)
num=0;
for i1=1:100
    if a(i1)==b
        num=num+1;
    end
end
y=num/100;
