# Supplementary material for: Fault diagnosis of nonlinear analog circuits using generalized frequency response function and LSSVM
Source: PLoS One. 2024 Dec 30;19(12):e0316151. doi: 10.1371/journal.pone.0316151 (PMC11684717; doi:10.1371/journal.pone.0316151)
Supplement: S1 Code — (ZIP) [file pone.0316151.s006.zip › code/train4.m]

function y=train4(a)
global q1; 
global rr;
X=a;
Y=[ones(100,1);-ones(100,1)];
%%%%%%%%%%%%%%
omiga=zeros(size(X,1),size(X,1));
for j1=1:size(X,1)
    for j2=1:size(X,1)
       omiga(j1,j2)=Y(j1)*Y(j2)*(X(j1,:)*X(j2,:)'+1)^q1;
    end
end
NN=1000;
H=omiga+eye(size(X,1))*(1/rr);
%%%%%%%%%%%
%%%%%%%%%%%
yita=zeros(size(X,1),NN);
r0=Y;%%%
r1=[r0,zeros(size(Y,1),NN)];
beta1=zeros(1,NN);
lanmga1=zeros(1,NN);
p1=zeros(size(Y,1),NN);
Qe1=1*10^(-10);
for j3=2:NN
    if j3==2
        p1(:,j3)=r1(:,j3-1);
    else
        beta1(j3)=(r1(:,j3-1)'*r1(:,j3-1))/(r1(:,j3-2)'*r1(:,j3-2));
        p1(:,j3)=r1(:,j3-1)+beta1(j3)*p1(:,j3-1);
    end
    lanmga1(j3)=(r1(:,j3-1)'*r1(:,j3-1))/(p1(:,j3)'*H*p1(:,j3));
    yita(:,j3)=yita(:,j3-1)+lanmga1(j3)*p1(:,j3);
    r1(:,j3)=r1(:,j3-1)-lanmga1(j3)*H*p1(:,j3);
    yita_e=yita(:,j3);
    if norm(r1(:,j3),2)<Qe1
        break
    end
end
%%%%%%%%%%%
v=zeros(size(Y,1),NN);
rr0=ones(size(X,1),1);
rr1=[rr0,zeros(size(Y,1),NN)];
beta2=zeros(1,NN);
lanmga2=zeros(1,NN);
p2=zeros(size(Y,1),NN);
Qe2=1*10^(-10);
for j4=2:NN
    if j4==2
        p2(:,j4)=rr1(:,j4-1);
    else
        beta2(j4)=(rr1(:,j4-1)'*rr1(:,j4-1))/(rr1(:,j4-2)'*rr1(:,j4-2));
        p2(:,j4)=rr1(:,j4-1)+beta2(j4)*p2(:,j4-1);
    end
    lanmga2(j4)=(rr1(:,j4-1)'*rr1(:,j4-1))/(p2(:,j4)'*H*p2(:,j4));
    v(:,j4)=v(:,j4-1)+lanmga2(j4)*p2(:,j4);
    rr1(:,j4)=rr1(:,j4-1)-lanmga2(j4)*H*p2(:,j4);
    v_e=v(:,j4);
    if norm(rr1(:,j4),2)<Qe2
        break
    end
end
%%%%%%%%%%
%%%%%%%%%%
b=(yita_e'*ones(size(X,1),1))/(yita_e'*Y);
alpha=v_e-b*yita_e;
y=[b;alpha]; 
