# Supplementary material for: Fault diagnosis of nonlinear analog circuits using generalized frequency response function and LSSVM
Source: PLoS One. 2024 Dec 30;19(12):e0316151. doi: 10.1371/journal.pone.0316151 (PMC11684717; doi:10.1371/journal.pone.0316151)
Supplement: S1 Code — (ZIP) [file pone.0316151.s006.zip › code/train5.m]

function y=train5(a)
global rr;
X=a;
Y=[ones(100,1);-ones(100,1)];
%%%%%%%%%%%%%%
omiga=zeros(size(X,1),size(X,1));
for j1=1:size(X,1)
    for j2=1:size(X,1)
       omiga(j1,j2)=Y(j1)*Y(j2)*(X(j1,:)*X(j2,:)');
    end
end
NN=1000;
H=omiga+eye(size(X,1))*(1/rr);
eH=H(1:size(X,1)-1,1:size(X,1)-1)-Y(size(Y,1),1)*Y(1:size(Y,1)-1,1)*H(1:size(X,1)-1,size(X,1))'...
    -Y(size(Y,1),1)*H(1:size(X,1)-1,size(X,1))*Y(1:size(Y,1)-1,1)'+H(size(X,1),size(X,1))*Y(1:size(Y,1)-1,1)*Y(1:size(Y,1)-1,1)';
alpha=zeros(size(X,1)-1,NN);
r0=ones(size(Y,1)-1,1)-Y(size(Y,1),1)*Y(1:size(Y,1)-1,1);
r=[r0,zeros(size(Y,1)-1,NN)];
beta=zeros(1,NN);
lanmga=zeros(1,NN);
p=zeros(size(Y,1)-1,NN);
Qe=1*10^(-10);
for j3=2:NN
    if j3==2
        p(:,j3)=r(:,j3-1);
    else
        beta(j3)=(r(:,j3-1)'*r(:,j3-1))/(r(:,j3-2)'*r(:,j3-2));
        p(:,j3)=r(:,j3-1)+beta(j3)*p(:,j3-1);
    end
    lanmga(j3)=(r(:,j3-1)'*r(:,j3-1))/(p(:,j3)'*eH*p(:,j3));
    alpha(:,j3)=alpha(:,j3-1)+lanmga(j3)*p(:,j3);
    r(:,j3)=r(:,j3-1)-lanmga(j3)*eH*p(:,j3);
    alpha_e=alpha(:,j3);
    if norm(r(:,j3),2)<Qe
        break
    end
end
s=alpha_e;
a=-Y(size(Y,1),1)*(Y(1:size(Y,1)-1,1))'*s;
Z1=H*[s;a];
b=Y(size(Y,1),1)-Y(size(Y,1),1)*Z1(size(X,1),1);
y=[b;s;a]; 
    
    
